# Supplementary material for: Genome-Wide Association Analysis of Effective Tillers in Rice under Different Nitrogen Gradients
Source: Int J Mol Sci. 2024 Mar 4;25(5):2969. doi: 10.3390/ijms25052969 (PMC10932320; doi:10.3390/ijms25052969)
Supplement: Supplementary file 1 [file ijms-25-02969-s001.zip]

Archive with 8 entries (7 files):
- supplementary files/Figure S1-S5.pdf
- supplementary files/Table S1.xlsx
- supplementary files/Table S2.xlsx
- supplementary files/Table S3.xlsx
- supplementary files/Table S4.xlsx
- supplementary files/Table S5.xlsx
- supplementary files/Table S6.xlsx
- supplementary files/
