# Supplementary material for: Genome-Wide Association Analysis of Effective Tillers in Rice under Different Nitrogen Gradients
Source: Int J Mol Sci. 2024 Mar 4;25(5):2969. doi: 10.3390/ijms25052969 (PMC10932320; doi:10.3390/ijms25052969)
Supplement: Supplementary file 1 [file ijms-25-02969-s001.zip › supplementary files/Table S1.xlsx]

## Sheet: Sheet1
Table S1. 469 Rice Germplasm Resource information
Coda	DNA_ID	DNA_VARNAME_source	ORI_COUNTRY	Variety Group
1	B002	SANSUIJIN	China	GJ-tmp
2	B003	ZAOSHENGBAI	China	GJ-adm
3	B004	QIUGUANGTENGXI 104	Japan	GJ-tmp
4	B005	WANSHI	Japan	GJ-tmp
5	B008	BAXIANG	Vietnam	GJ-tmp
6	B009	VIETNAM ZAODAO	Vietnam	XI-1A
7	B010	MALAIHONG	Malaysia	XI-1A
8	B013	SRI LANKA 1	Sri lanka	XI-adm
9	B014	WUZILUOSI 215	Soviet Union	GJ-tmp
10	B016	AOMIERTE 168	Hungary	GJ-tmp
11	B018	AMERICAN HUANGKEDAO	United States	GJ-trp
12	B019	BULEIDA A-75	Mexico	XI-adm
13	B023	GAOLIQIU	North Korea	GJ-tmp
14	B024	XIANLUOSICHI	Thailand	XI-1A
15	B027	C 894-21	Phillipines	XI-3
16	B035	AMERICAN RICE	United States	XI-adm
17	B036	JIJUCAS CLARO	Brazil	GJ-adm
18	B039	IRAT 10	Ivory Coast	XI-adm
19	B040	K 24	Uganda	XI-adm
20	B045	GONGCHENGXIANG	Japan	GJ-tmp
21	B046	QIUTIANXIAOTING	Japan	GJ-tmp
22	B047	ZHENFU 8	Japan	GJ-tmp
23	B048	CISOKAN	Indonesia	XI-1B
24	B051	GZ 1368-5-4	Egypt	XI-adm
25	B052	J34	Madagascar	XI-2
26	B054	80050YR72136-43	Australia	GJ-trp
27	B055	YR196	Australia	GJ-tmp
28	B057	XIUSHUI 115	China	GJ-tmp
29	B058	ERJIUNAN 1	China	XI-1B
30	B059	NANJING 11	China	XI-1A
31	B060	AIJIAONANTE	China	XI-1A
32	B066	GUANGKEXIANGNUO	China	GJ-tmp
33	B067	FUNINGZIPIGENGZI	China	XI-1A
34	B068	GAOYANGDIANDAO DAHONGMANG	China	GJ-tmp
35	B069	DANDONGLUDAO	China	GJ-adm
36	B070	LAOGUANGTOU 83	China	GJ-adm
37	B071	MUXIQIU	China	GJ-tmp
38	B072	QIUQIANBAI	China	XI-1A
39	B077	YIZHIXIANG	China	GJ-tmp
40	B088	SAN**QISHILUO	China	XI-adm
41	B100	HONGKEZHENUO	China	GJ-tmp
42	B102	MAGUZI	China	GJ-tmp
43	B103	LAOHONGDAO	China	GJ-tmp
44	B104	JIABALA	India	XI-1A
45	B110	HUANGPINUO	China	GJ-tmp
46	B112	LIUSHA 1	China	XI-1A
47	B113	CHENWAN 3	China	XI-adm
48	B114	CHENGDUAI 3	China	XI-1A
49	B115	AIMAKANG	China	XI-1A
50	B120	HONGWAN 1	China	XI-adm
51	B122	LIAOGENG 287	China	GJ-tmp
52	B124	GENG 87-304	China	GJ-tmp
53	B126	ZAODAO 240	China	XI-1A
54	B128	SIBEITICHAO 6	China	XI-adm
55	B143	76--1		GJ-tmp
56	B144	HUHUI 628	China	GJ-adm
57	B150	L 301B	China	XI-1A
58	B151	JINNANTE 43B	China	XI-1A
59	B154	LIMING B	China	GJ-tmp
60	B155	BAOXIE-7B	China	XI-adm
61	B157	88B	China	XI-1A
62	B160	SHUIYUAN 300LI	China	GJ-tmp
63	B161	YELICANGHUA		GJ-tmp
64	B162	BAIGEDAO		GJ-tmp
65	B166	JIANGHUADAO	North Korea	GJ-tmp
66	B169	AILUYU	Japan	GJ-tmp
67	B170	HONGSE 90	Russia	GJ-tmp
68	B171	LINGGUO	Italy	GJ-tmp
69	B176	BRC 25-146-2-1	Bangladesh	XI-adm
70	B189	IRAT 669	Ivory Coast	GJ-trp
71	B190	ITA 221	Nigeria	GJ-trp
72	B199	HONGMAOSANTAN	China	GJ-tmp
73	B204	LONGHUAMAOHU	China	GJ-tmp
74	B208	LUCAIHAO	China	XI-1A
75	B212	CHIKENUO	China	GJ-tmp
76	B215	HONGQI 5	China	GJ-tmp
77	B217	HONGGU	China	XI-1B
78	B218	WUZIDUI	China	GJ-tmp
79	B223	CUNGUNUO		GJ-tmp
80	B233	XIANGWANXIAN 1	China	XI-adm
81	B234	AITUOGU 151	China	XI-1A
82	B236	JINDAO 1	China	GJ-tmp
83	B240	ZHENGDAO 5	China	GJ-tmp
84	B241	LAMUJIA	China	GJ-sbtrp
85	B248	ZHUZHEN B	China	XI-1A
86	B249	CHAOYANG 1B	China	XI-1A
87	B252	XIANGAI 1B	China	XI-adm
88	B255	DIANRUI 409B	China	XI-adm
89	B258	XINGGUO	China	GJ-tmp
90	B259	LEIHUOZHAN	China	XI-1A
91	B263	WEIGUO		GJ-tmp
92	B266	HAOMAKE (K)	China	GJ-sbtrp
93	CX2	BR11	Bangladesh	XI-adm
94	CX9	FENGAIZHAN	China	XI-1B
95	CX10	GANG 46B	China	XI-1A
96	CX12	HUAGENGXIAN 74	China	XI-adm
97	CX14	CHENNONG 265	China	GJ-tmp
98	CX15	Y134	China	XI-1B
99	CX16	YUAN JING 7	China	GJ-tmp
100	CX17	YUEXIANGZHAN	China	XI-adm
101	CX24	TKM 9	India	XI-adm
102	CX26	Amol3(Sana)	Iran	XI-1B
103	CX28	Gayabyeo	Korea	XI-1B
104	CX30	MR185	Malaysia	XI-1B
105	CX31	Hnankar	Myanmar	XI-1B
106	CX32	Manauthukha	Myanmar	GJ-adm
107	CX33	Shwe Thwe Yin Hyv	Myanmar	XI-1B
108	CX34	Bg 300	Sri Lanka	XI-adm
109	CX35	Bg 94-1	Sri Lanka	XI-adm
110	CX37	OM997	Vietnam	XI-1B
111	CX43	IR66897B	Phillipines	XI-1B
112	CX44	IR58025B	Phillipines	XI-1B
113	CX45	Dhan4	India	XI-1B
114	CX49	NAN-29-2	China	GJ-tmp
115	CX50	Ai Zi DAO	China	XI-1B
116	CX52	DIANDUN 502	China	XI-adm
117	CX53	JIANGXISIMIAO	China	XI-adm
118	CX56	YUNGUANG 8	China	GJ-tmp
119	CX57	ZHONGCHAO 123	China	GJ-tmp
120	CX58	Giza159	Egypt	GJ-tmp
121	CX61	Bhavani	India	XI-1A
122	CX73	IR6	Phillipines	XI-1B
123	CX74	JP-5	Pakistan	GJ-tmp
124	CX76	BG304	Sri Lanka	XI-1B
125	CX78	M401	United States	GJ-tmp
126	CX80	OM1706	Vietnam	XI-1B
127	CX82	X21	Vietnam	XI-1B
128	CX86	C70	Vietnam	XI-adm
129	CX88	HUANYANGNIAN	China	XI-1A
130	CX89	M202	United States	XI-adm
131	CX90	Chhomromg	Nepal	XI-1B
132	CX92	UPR 191-66	india	XI-1B
133	CX93	TGMS29	india	XI-adm
134	CX100	Palung 2	Nepal	XI-1B
135	CX101	Hei Mi Chan	Taiwan	XI-1A
136	CX109	Dacca6	Phillipines	GJ-adm
137	CX114	GUANGAILU 4	China	XI-1A
138	CX115	Yun hui 72	China	XI-adm
139	CX117	IR65600-27-1-2-2	Phillipines	XI-adm
140	CX118	YETUOZAI	China	XI-adm
141	CX119	P59279		XI-adm
142	CX122	Tai-Zhong-Xian 10	Taiwan	XI-adm
143	CX124	IR71466-75-3-B-1	Phillipines	XI-adm
144	CX125	CAOZHAO-2	China	XI-1B
145	CX128	Gajale	Nepal	XI-adm
146	CX133	ZHENGSHAN97	China	XI-1A
147	CX134	IRBB7	Phillipines	XI-1B
148	CX150	Chorofa	Phillipines	XI-1B
149	CX182	SLG1	Japan	XI-adm
150	CX206	IR2061-522-6-9	Phillipines	XI-1B
151	CX212	NONGKEN 58	Japan	GJ-tmp
152	CX214	BRAZIL NUODAO	Brazil	GJ-trp
153	CX219	FL478	Phillipines	XI-adm
154	CX221	ZHONGYOUZAI 81	China	XI-adm
155	CX225	IR77298-14-1-2	Phillipines	XI-1B
156	CX226	IR06G113	Phillipines	XI-1B
157	CX228	Bala	India	XI-adm
158	CX232	IR55419-04	Phillipines	XI-adm
159	CX233	IR58821-23-1-3-1	Phillipines	XI-adm
160	CX234	IR62266-42-6-2	Phillipines	XI-adm
161	CX235	NSIC RC9 (APO)	Phillipines	XI-adm
162	CX237	B6136-3-TB-0-1-5	Phillipines	XI-1B
163	CX238	BW311-9	Phillipines	XI-1B
164	CX243	IR47686-6-2-1-1	Phillipines	GJ-trp
165	CX265	MONOLAYA	United States	XI-adm
166	CX267	IET1444	India	XI-adm
167	CX270	TAICHUNGNATIVE1	Taiwan	XI-1A
168	CX273	NONA BOKRA	India	XI-adm
169	CX276	IR8192-200-3-3-1-1	Phillipines	XI-1B
170	CX277	02428-IL	China	GJ-adm
171	CX278	IR68	Phillipines	XI-adm
172	CX282	LIJIANGXINTUANHEIGU	China	GJ-adm
173	CX285	NOMGLINNUO	China	GJ-trp
174	CX287	C52	China	GJ-tmp
175	CX303	LX2007	China	XI-adm
176	CX304	LUYIN 46	China	XI-adm
177	CX306	MONGOLIA RICE	China	GJ-tmp
178	CX307	HP121	China	GJ-adm
179	CX315	ZIDAO	North Korea	GJ-tmp
180	CX317	MR19	China	GJ-tmp
181	CX341	HUA 565	China	XI-adm
182	CX342	WANXIAN 763	China	XI-adm
183	CX343	WANXIAN 77	China	XI-adm
184	CX344	HEXI 41	China	GJ-tmp
185	CX345	YUNGENG 23	China	GJ-tmp
186	CX346	SAGC－4	China	XI-adm
187	CX347	SAGC－7	China	XI-adm
188	CX348	ZHONGHUA 1	China	XI-1B
189	CX349	KCD1		XI-adm
190	CX351	053A-3	China	GJ-tmp
191	CX352	BD007	China	GJ-trp
192	CX354	CAU2		GJ-adm
193	CX358	PSBRC82	Phillipines	XI-1B
194	CX359	YUNLU103	China	GJ-trp
195	CX360	Y075		XI-1B
196	CX361	G341		XI-1B
197	CX362	YZX1		XI-1B
198	CX363	YZX2		XI-adm
199	CX366	GANWANXIAN 37 (926)	China	XI-adm
200	CX371	NERICA 1	Africa	GJ-trp
201	CX372	NERICA 2	Africa	GJ-trp
202	CX373	NERICA 8	Africa	GJ-trp
203	CX374	NERICA 9	Africa	GJ-trp
204	CX375	NERICA-L-1	Africa	XI-1B
205	CX376	NERICA-L-20	Africa	XI-1B
206	CX377	NERICA-L-27	Africa	XI-1B
207	CX378	LUHAN15	China	XI-1B
208	CX379	Nionoka	Mali	XI-1B
209	CX380	YANDAO 9	China	GJ-tmp
210	CX381	Adny 11		XI-1B
211	CX382	Kogomg 1-1		XI-1B
212	CX383	HONGZA		GJ-tmp
213	CX384	FENGZA	China	GJ-tmp
214	CX389	JINYUAN 85	China	GJ-tmp
215	CX391	YJ30		GJ-tmp
216	CX393	HUANGSIZHAN	China	XI-1B
217	CX394	MOLIZHANXUAN	China	XI-1B
218	CX403	IR64a	Phillipines	XI-1B
219	CX542	RR2-6	China	XI-adm
220	CX548	ZHONGJIAN 100	China	XI-adm
221	IRIS 313-7654	BOUAKE 189::C1	Ivory Coast	XI-1B
222	IRIS 313-7665	CT 6510-24-1-2	Colombia	XI-adm
223	IRIS 313-7690	IR 2344-P1 PB-9-3-2B	Philippines	XI-adm
224	IRIS 313-7720	LAITRA	Madagascar	XI-2
225	IRIS 313-7770	SAMBALA MALO	Mali	XI-1B
226	IRIS 313-7807	WAS 170-B-B-1-1	Senegal	XI-1B
227	IRIS 313-7808	WAS 173-B-B-6-2-2	Senegal	XI-1B
228	IRIS 313-7816	WAS 199-B-1-2-1	Senegal	XI-1B
229	IRIS 313-7866	CNA 7\BO\1\1>33-13-6-1	Colombia	GJ-trp
230	IRIS 313-7870	CUIABANA	Brazil	GJ-adm
231	IRIS 313-7907	IR 68704-145-1-1-B	Philippines	GJ-trp
232	IRIS 313-7914	IRAT 112	Côte D'Ivoire	GJ-trp
233	IRIS 313-7924	IRAT 335	Bolivia	GJ-trp
234	IRIS 313-8023	RIZZOTTO 51/1	Italy	GJ-adm
235	IRIS 313-8024	RIBE 253	Italy	GJ-tmp
236	IRIS 313-8025	ITALPATNA 48	Italy	GJ-tmp
237	IRIS 313-8027	ANSEATICO	Italy	GJ-adm
238	IRIS 313-8031	RUBINO	Italy	GJ-adm
239	IRIS 313-8044	GOLFO	Italy	GJ-trp
240	IRIS 313-8046	PLUS	Italy	GJ-trp
241	IRIS 313-8048	RONCOLO	Italy	GJ-adm
242	IRIS 313-8050	MIARA	Italy	GJ-tmp
243	IRIS 313-8052	SMERALDO	Italy	GJ-tmp
244	IRIS 313-8053	RUBIDIO	Italy	GJ-adm
245	IRIS 313-8057	79 UPLA	Argentina	GJ-trp
246	IRIS 313-8058	91 UPLA	Argentina	GJ-trp
247	IRIS 313-8060	77 UPLA	Argentina	GJ-trp
248	IRIS 313-8061	75 UPLA	Argentina	GJ-trp
249	IRIS 313-8062	80 UPLA	Argentina	GJ-trp
250	IRIS 313-8063	104 UPLA	Argentina	GJ-trp
251	IRIS 313-8064	32 UPLA	Argentina	GJ-trp
252	IRIS 313-8065	SAMBA::GERVEX 186-C1	Italy	GJ-trp
253	IRIS 313-8067	MEDUSA	Italy	XI-1B
254	IRIS 313-8068	ORIONE	Italy	XI-adm
255	IRIS 313-8069	ARIANA	Romania	XI-adm
256	IRIS 313-8074	GOOLARAH	Australia	GJ-trp
257	IRIS 313-8075	HARRA	Australia	GJ-tmp
258	IRIS 313-8076	PELDE	Australia	GJ-trp
259	IRIS 313-8087	FRANCES	Spain	GJ-tmp
260	IRIS 313-8090	MARENY	Spain	GJ-tmp
261	IRIS 313-8095	SHSS 53	Spain	GJ-tmp
262	IRIS 313-8097	ULLAL	Spain	GJ-tmp
263	IRIS 313-8105	THAIPERLA	United States	GJ-tmp
264	IRIS 313-8114	FAISCA	Portugal	GJ-tmp
265	IRIS 313-8115	FAMILIA 181	Portugal	GJ-adm
266	IRIS 313-8116	HAREM	Portugal	GJ-adm
267	IRIS 313-8121	MESTRE	Italy	GJ-adm
268	IRIS_313-8123	MUGA::GERVEX 1099-C1	Portugal	GJ-tmp
269	IRIS 313-8124	OTA	Portugal	GJ-adm
270	IRIS 313-8134	S 102/2	Portugal	GJ-tmp
271	IRIS 313-8136	SAFARI	Portugal	GJ-tmp
272	IRIS 313-8137	SAGRES	Portugal	GJ-adm
273	IRIS 313-8139	SANDOCA	Portugal	GJ-adm
274	IRIS 313-8140	SANGHAI	China	GJ-tmp
275	IRIS 313-8142	SETTANTUNO	Portugal	GJ-tmp
276	IRIS 313-8143	SLAVA	Bulgaria	GJ-adm
277	IRIS 313-8145	SUPER	Portugal	GJ-tmp
278	IRIS 313-8151	VALTEJO	Portugal	GJ-tmp
279	IRIS 313-8158	CT 23	Colombia	GJ-adm
280	IRIS 313-8159	CT 36	Colombia	GJ-adm
281	IRIS 313-8164	YRM 6-2	Australia	GJ-tmp
282	IRIS 313-8167	DELTA	France	GJ-adm
283	IRIS 313-8170	MEJANES 2	France	GJ-adm
284	IRIS 313-8180	DELLMONT	United States	GJ-trp
285	IRIS 313-8183	DREW	United States	GJ-trp
286	IRIS 313-8185	GLADIO	Italy	GJ-trp
287	IRIS 313-8192	L 205	United States	GJ-trp
288	IRIS 313-8195	LUXOR	Italy	GJ-adm
289	IRIS 313-8202	REXMONT	United States	GJ-trp
290	IRIS 313-8205	SALVO	Italy	GJ-adm
291	IRIS 313-8209	ALEXANDROS	Greece	GJ-trp
292	IRIS 313-8212	GIZA 178	Egypt	XI-adm
293	IRIS 313-8213	GRAAL	France	GJ-trp
294	IRIS 313-8214	MELAS	Greece	GJ-adm
295	IRIS 313-8215	MERLE	France	XI-adm
296	IRIS 313-8216	ROXANI	Greece	GJ-tmp
297	IRIS 313-8217	SAKHA 102	Egypt	GJ-tmp
298	IRIS 313-8218	SAKHA 103	Egypt	GJ-tmp
299	IRIS 313-8265	CO 39	India	XI-adm
300	IRIS 313-8339	BOND	United States	GJ-trp
301	IRIS 313-8387	FU LI HONG	China	GJ-tmp
302	IRIS 313-8400	RIKUTO NORIN MOCHI 20	Japan	GJ-trp
303	IRIS 313-8434	TEBONNET	United States	GJ-trp
304	IRIS 313-8435	UPRH 233	India	XI-1A
305	IRIS 313-8444	M 203	United States	GJ-tmp
306	IRIS 313-8502	M 102	United States	GJ-tmp
307	IRIS 313-8578	KHAU TRA BONG	Viet Nam	GJ-sbtrp
308	IRIS 313-8637	BALINGMI	Bhutan	GJ-sbtrp
309	IRIS 313-8669	CALROSE 76	United States	GJ-adm
310	IRIS 313-8694	TRES MESES	Brazil	GJ-trp
311	IRIS 313-8755	NORIN 6	Japan	GJ-tmp
312	IRIS 313-8778	SUP BLUE ROSE	United States	GJ-trp
313	IRIS 313-8856	S 201	United States	GJ-tmp
314	IRIS 313-8859	E ZI 96	China	XI-1A
315	IRIS 313-8890	WIR 1072	Belgium	GJ-tmp
316	IRIS 313-8914	E 2040	China	XI-adm
317	IRIS 313-8923	CALIFORNIA BELLE	United States	GJ-trp
318	IRIS 313-9081	TAKAO MOCHI	Japan	GJ-tmp
319	IRIS 313-9111	XIA ZHI BAI	China	XI-1A
320	IRIS 313-9140	81 A 32	China	GJ-tmp
321	IRIS 313-9193	EAN 4 C 1	Brazil	GJ-adm
322	IRIS 313-9233	CHUNG YI	China	GJ-tmp
323	IRIS 313-9249	KANU DAM	Cambodia	GJ-tmp
324	IRIS 313-9285	PALEPYU	Myanmar	XI-adm
325	IRIS 313-9346	SHINCHIKU IKU 103	Chinese Taipei (Taiwan)	GJ-tmp
326	IRIS 313-9351	PARA NELLU	India	XI-2
327	IRIS 313-9366	IMPROVED BLUE ROSE	United States	GJ-adm
328	IRIS 313-9379	HWANGJO	Korea, Republic Of	GJ-tmp
329	IRIS 313-9388	VARY MALADY MENA	Madagascar	XI-2
330	IRIS 313-9410	CI 9498	United States	GJ-tmp
331	IRIS 313-9438	7507-137	Japan	GJ-tmp
332	IRIS 313-9463	CI 1600	United States	GJ-tmp
333	IRIS 313-9491	BLUE BELLE	United States	GJ-trp
334	IRIS 313-9698	JO SANG DAE YA	Korea, Dpr	GJ-tmp
335	IRIS 313-9724	AI DA ZHONG	China	GJ-tmp
336	IRIS 313-9782	BENLLOK::IRGC 3404-1	Peru	GJ-tmp
337	IRIS 313-9789	RIKUTO TAUKI MOCHI 27	Japan	GJ-trp
338	IRIS 313-9884	FUKUSHIMA MOCHI (GLUT)	Japan	GJ-tmp
339	IRIS 313-9887	JEUK DO	Korea, Republic Of	GJ-tmp
340	IRIS 313-9917	CHANDINA	Sri Lanka	XI-1B
341	IRIS 313-9922	IRI 339	Korea, Republic Of	XI-1B
342	IRIS 313-9924	KN 1 B 361-1-8-6-9	Korea, Republic Of	XI-adm
343	IRIS 313-9937	ROCCA	Italy	GJ-tmp
344	IRIS 313-9940	TIKAL 3	Guatemala	XI-1B
345	IRIS 313-9970	RACE PERUMAL	Sri Lanka	XI-2
346	IRIS 313-9974	HEUKSANJO	Korea, Republic Of	GJ-tmp
347	IRIS 313-9980	FORTUNA INIA	Argentina	GJ-adm
348	IRIS 313-10014	SANT ANDREA	Italy	GJ-tmp
349	IRIS 313-10040	MILYANG 77	Korea, Republic Of	XI-1B
350	IRIS 313-10057	CHUGOKU 68 HEN	Japan	GJ-tmp
351	IRIS 313-10059	DACHEONGBYEO	Korea, Republic Of	GJ-tmp
352	IRIS 313-10061	ESTRELA A	Portugal	GJ-adm
353	IRIS 313-10075	SANGOKU	Japan	GJ-trp
354	IRIS 313-10082	KYUUSHUU	Japan	GJ-trp
355	IRIS 313-10092	CHALBYEO	Korea, Republic Of	GJ-tmp
356	IRIS 313-10093	CHEONJUDO	Korea, Republic Of	GJ-tmp
357	IRIS 313-10094	GAWICHAL	Korea, Republic Of	GJ-trp
358	IRIS 313-10097	MAEKJO	Korea, Republic Of	GJ-tmp
359	IRIS 313-10103	DALSUNG 41	Korea, Republic Of	XI-adm
360	IRIS 313-10167	IR 13429-109-2-2-1	Philippines	XI-adm
361	IRIS 313-10170	MIN ZAO 6	China	XI-1A
362	IRIS 313-10211	BAI HE	China	XI-1A
363	IRIS 313-10258	BULI INIA	Chile	GJ-tmp
364	IRIS 313-10289	ARAURE 1	Venezuela	XI-1B
365	IRIS 313-10293	ECIA 24-107-1	Cuba	XI-1B
366	IRIS 313-10353	HP 3319-2WX-6-4-1-B::IRGC 117331-1	South Korea	XI-adm
367	IRIS 313-10373	IR 68333-R-R-B-19	Philippines	GJ-tmp
368	IRIS 313-10379	IR 73688-57-2	Philippines	GJ-tmp
369	IRIS 313-10398	IRGA 318-11-9-2A	Colombia	XI-1B
370	IRIS 313-10401	IRGA 370-42-1-1F-C-1	Colombia	XI-1B
371	IRIS 313-10403	IRGA 659-1-2-2-2	Colombia	XI-adm
372	IRIS 313-10404	K 479-2-3	India	XI-adm
373	IRIS 313-10423	YN 1353-3	Myanmar	XI-adm
374	IRIS 313-10429	TAICHUNG 150::IRGC 80-1	Taiwan	GJ-tmp
375	IRIS 313-10430	GINMASARI::IRGC 242-1	Japan	GJ-tmp
376	IRIS 313-10437	NORIN 21::IRGC 493-1	Japan	GJ-tmp
377	IRIS 313-10469	KINUGASAWASE::IRGC 2609-1	Japan	GJ-tmp
378	IRIS 313-10507	HSIANG TSENF TAO::IRGC 5008-1	Taiwan	GJ-trp
379	IRIS 313-10544	DONGREM::IRGC 6688-1	India	XI-2
380	IRIS 313-10567	AIKAWA 44::IRGC 7676-1	Japan	GJ-tmp
381	IRIS 313-10568	OITA MII 120::IRGC 7696-1	Japan	GJ-tmp
382	IRIS 313-10569	BEN KEI::IRGC 7769-1	Japan	GJ-tmp
383	IRIS 313-10570	CHUSEI HONEN::IRGC 7777-1	Japan	GJ-tmp
384	IRIS 313-10619	BICCO BRANCO::IRGC 9478-1		GJ-trp
385	IRIS 313-10631	SHINCHIKU IKU 97::IRGC 10429-1	Taiwan	GJ-tmp
386	IRIS 313-10642	SACHIKAZE::IRGC 10891-1	Japan	GJ-tmp
387	IRIS 313-10644	BUSIYETAN::IRGC 11205-1	Philippines	GJ-trp
388	IRIS 313-10656	NOK KOD::IRGC 11784-1	Laos	GJ-sbtrp
389	IRIS 313-10677	DEWAMINORI::IRGC 12743-1	Japan	GJ-tmp
390	IRIS 313-10703	PADI ADONG DUMARAT::IRGC 14356-1	Malaysia	GJ-trp
391	IRIS 313-10708	B 6311 A 5553-16-2::IRGC 14541-1	United States	GJ-trp
392	IRIS 313-10795	MLATI::IRGC 18278-1	Indonesia	GJ-trp
393	IRIS 313-10835	PERUNEL 0-69-18::IRGC 19581-1	India	XI-2
394	IRIS 313-10840	YE ZO::IRGC 19888-1	South Korea	GJ-tmp
395	IRIS 313-10862	ARC 11281::IRGC 21283-1	India	GJ-adm
396	IRIS 313-10865	ARC 11424::IRGC 21380-2	India	GJ-sbtrp
397	IRIS 313-10884	ARC 12493::IRGC 22098-1	India	GJ-sbtrp
398	IRIS 313-10893	ARC 13156::IRGC 22514-1	India	GJ-sbtrp
399	IRIS 313-10932	CHINA 1039 MUTANT (DWARF)::IRGC 24168-2	China	XI-1A
400	IRIS 313-10966	HURANG ARISO LUTA::IRGC 26055-1	Brazil	XI-adm
401	IRIS 313-10967	IAS 22-8 PALMAR::IRGC 26058-1	Brazil	GJ-tmp
402	IRIS 313-10968	IH PEN SHIM MING::IRGC 26067-1	Brazil	XI-1A
403	IRIS 313-11003	PAE MEETO::IRGC 27254-1	Indonesia	GJ-trp
404	IRIS 313-11011	SUNAR::IRGC 27470-1	Indonesia	XI-adm
405	IRIS 313-11093	KHAO TAM::IRGC 30085-2	Laos	GJ-sbtrp
406	IRIS 313-11152	AC 74::IRGC 33967-1	India	XI-1A
407	IRIS 313-11153	CT 45::IRGC 34027-2	India	GJ-tmp
408	IRIS 313-11157	T KAUG PAO::IRGC 34182-1	Taiwan	XI-1A
409	IRIS 313-11158	NAN ERH AI 5::IRGC 34255-1	China	XI-1A
410	IRIS 313-11176	SXC 216::IRGC 35175-1	India	XI-adm
411	IRIS 313-11202	4583::IRGC 36894-2	China	GJ-tmp
412	IRIS 313-11423	C 1016-1::IRGC 50368-1	Philippines	XI-adm
413	IRIS 313-11431	C 166-135::IRGC 50633-1	Philippines	XI-3
414	IRIS 313-11433	MR 136-1::IRGC 50707-1	India	XI-1A
415	IRIS 313-11464	CARAWI::IRGC 52887-1	Philippines	GJ-trp
416	IRIS 313-11493	AR 133::IRGC 53942-1	India	XI-adm
417	IRIS 313-11495	ANENOE::IRGC 54140-1	Indonesia	GJ-trp
418	IRIS 313-11522	XINTUAN HEI GU::IRGC 56159-1	China	GJ-adm
419	IRIS 313-11571	BAI MANG AI ZHONG::IRGC 59408-1	China	GJ-tmp
420	IRIS 313-11578	LUAN DAO::IRGC 59762-1	China	GJ-tmp
421	IRIS 313-11600	KOTODESHI::IRGC 60982-1	India	XI-2
422	IRIS 313-11623	KAO SONG HAI::IRGC 61827-1	China	GJ-sbtrp
423	IRIS 313-11624	ANADI WHITE::IRGC 61897-1	Nepal	XI-1A
424	IRIS 313-11651	FEI ZHAO 12::IRGC 62683-1	China	GJ-tmp
425	IRIS 313-11652	GONG SHE 9::IRGC 62693-1	China	GJ-tmp
426	IRIS 313-11653	MA SHE 8::IRGC 62750-1	China	GJ-tmp
427	IRIS 313-11654	PL 3165::IRGC 62827-1	China	GJ-tmp
428	IRIS 313-11655	SI WAN 14::IRGC 63019-1	China	GJ-tmp
429	IRIS 313-11722	KABERI::IRGC 66801-1	Bangladesh	XI-adm
430	IRIS 313-11725	ZUIHOU::IRGC 66982-1	Japan	GJ-tmp
431	IRIS 313-11727	HONG YANG ZAO 3::IRGC 67177-1	China	XI-1A
432	IRIS 313-11731	QING TAI AI::IRGC 67273-1	China	XI-adm
433	IRIS 313-11739	NAKPUI::IRGC 67594-1	Ghana	GJ-trp
434	IRIS 313-11752	M 6034-1::IRGC 68193-1	China	XI-1A
435	IRIS 313-11763	PJ 110::IRGC 68981-1	Cameroon	XI-adm
436	IRIS 313-11798	E ZI 100::IRGC 70192-1	China	XI-1B
437	IRIS 313-11806	78 XUAN WU::IRGC 70475-1	China	XI-1A
438	IRIS 313-11829	MUNJI::IRGC 70928-1	Pakistan	GJ-tmp
439	IRIS 313-11872	TIE ZHONG::IRGC 72321-1	China	XI-1A
440	IRIS 313-11875	CHUBU 17::IRGC 72505-1	Japan	GJ-tmp
441	IRIS 313-11897	PHIT CHZK::IRGC 73317-1	Thailand	GJ-sbtrp
442	IRIS 313-11900	PLE LIA::IRGC 73562-1	Thailand	GJ-sbtrp
443	IRIS 313-11915	IB 95::IRGC 74677-1	Ghana	GJ-trp
444	IRIS 313-11918	DILBAKSH::IRGC 74738-1	India	XI-2
445	IRIS 313-11922	KHAO' NAN::IRGC 74981-1	Thailand	GJ-sbtrp
446	IRIS 313-11923	KHAO' NGAW::IRGC 74985-1	Thailand	GJ-sbtrp
447	IRIS 313-11926	SI NAM PUENG::IRGC 75165-1	Thailand	GJ-sbtrp
448	IRIS 313-11943	I 41::IRGC 75927-1	Nepal	XI-1A
449	IRIS 313-11951	MIAO ZHAN::IRGC 76691-1	China	XI-1A
450	IRIS 313-11960	PORONG::IRGC 76983-1	Indonesia	XI-1B
451	IRIS 313-12054	HUA 24::IRGC 82127-1	China	GJ-tmp
452	IRIS 313-12059	LIGEN 2::IRGC 82398-1	China	GJ-tmp
453	IRIS 313-12060	LIJIAN 942::IRGC 82399-1	China	GJ-adm
454	IRIS 313-12061	YUNLEN 13::IRGC 82402-1	China	GJ-tmp
455	IRIS 313-12067	531::IRGC 82643-1	Philippines	XI-adm
456	IRIS 313-12129	MON LAI::IRGC 85857-1	Laos	GJ-sbtrp
457	IRIS 313-12135	PERUBAK LUEY::IRGC 86436-1	Malaysia	XI-1B
458	IRIS 313-12217	WEONJU 8::IRGC 90845-1	South Korea	GJ-tmp
459	IRIS 313-12228	SOM::IRGC 92221-1	Laos	GJ-sbtrp
460	IRIS 313-12237	WUGU::IRGC 93479-1	China	XI-1A
461	IRIS 313-12241	SEMENDANG::IRGC 93633-1	Indonesia	GJ-trp
462	IRIS 313-12254	BAN BONG::IRGC 94565-1	Laos	GJ-sbtrp
463	IRIS 313-12257	DENG PEE::IRGC 94991-1	Laos	GJ-sbtrp
464	IRIS 313-12324	BER YA::IRGC 99970-1	Laos	GJ-sbtrp
465	IRIS 313-12340	NYAO::IRGC 107091-1	Laos	GJ-sbtrp
466	IRIS 313-12345	VIENG::IRGC 107375-2	Laos	GJ-sbtrp
467	IRIS 313-12347	LAI DAM::IRGC 107490-1	Laos	GJ-sbtrp
468	IRIS 313-15904	JINBUBYEO::G1	South Korea	GJ-tmp
469	IRIS 313-15905	WAB 56-125::IRTP 19771-G1	Ivory Coast	GJ-trp
