# Supplementary material for: Genome-Wide Association Analysis of Effective Tillers in Rice under Different Nitrogen Gradients
Source: Int J Mol Sci. 2024 Mar 4;25(5):2969. doi: 10.3390/ijms25052969 (PMC10932320; doi:10.3390/ijms25052969)
Supplement: Supplementary file 1 [file ijms-25-02969-s001.zip › supplementary files/Table S2.xlsx]

## Sheet: Sheet1
Table S2. Distribution of SNP markers on chromosomes
Chr	Start（bp）	End（bp）	（Mb）	Count	Spacing（bp）
1	1203	43255617	43.25	339631	127.36
2	591	35935781	35.96	266237	134.97
3	2137	36413279	36.42	238608	152.6
4	5308	35502332	35.44	234918	151.1
5	270	29933343	29.9	183923	162.75
6	98386	31236997	31.11	243931	127.65
7	10802	29672599	29.66	225691	131.43
8	3335	28442006	28.62	218009	130.45
9	38790	22939953	22.95	162137	141.25
10	5911	23205864	23.2	214551	108.13
11	29400	29017985	29.01	258960	111.94
12	5522	27530656	27.53	215245	127.88
Total	-	-	373.05	2801841	133.96
