# Supplementary material for: Genome-Wide Association Analysis of Effective Tillers in Rice under Different Nitrogen Gradients
Source: Int J Mol Sci. 2024 Mar 4;25(5):2969. doi: 10.3390/ijms25052969 (PMC10932320; doi:10.3390/ijms25052969)
Supplement: Supplementary file 1 [file ijms-25-02969-s001.zip › supplementary files/Table S3.xlsx]

## Sheet: Sheet1
Table S3. Significant snp loci under different treatments
Year	N	Subpopulation	QTL	CHR	SNP	BP	P_VAULE
2021	LN	Indica		1	rs1_25769584	25769584	1.97861e-06
			qLETN1-1	1	rs1_25963678	25963678	2.57627e-06
				1	rs1_25963686	25963686	2.11893e-06
				1	rs1_25967419	25967419	6.48265e-06
				1	rs1_25998366	25998366	2.20949e-06
				1	rs1_25998499	25998499	1.54112e-06
				1	rs1_26005636	26005636	4.29021e-07
				1	rs1_26009264	26009264	5.04827e-06
				1	rs1_27712719	27712719	9.25701e-06
			qLETN1-2	1	rs1_28535230	28535230	9.87652e-06
				1	rs1_28535235	28535235	9.7639e-06
			qLETN2-1	2	rs2_2147089	2147089	9.49202e-06
				2	rs2_2156845	2156845	8.78488e-06
				2	rs2_2158654	2158654	3.90085e-06
				2	rs2_2183981	2183981	9.19779e-06
				2	rs2_2218728	2218728	3.77201e-06
			qLETN2-2	2	rs2_8500942	8500942	1.43178e-06
				2	rs2_8544827	8544827	3.18981e-06
				2	rs2_8546984	8546984	5.16461e-07
				2	rs2_8547977	8547977	1.79214e-06
				2	rs2_8551347	8551347	2.62896e-07
				2	rs2_8553335	8553335	3.02812e-07
				2	rs2_8553441	8553441	2.11341e-07
				2	rs2_8553658	8553658	9.56274e-07
				2	rs2_8554726	8554726	4.29918e-06
				2	rs2_8556552	8556552	4.63449e-07
				2	rs2_8557436	8557436	1.49586e-06
			qLETN3-1	3	rs3_28300904	28300904	2.47255e-06
				3	rs3_28301082	28301082	9.59577e-06
				3	rs3_28301889	28301889	6.06857e-06
				3	rs3_28301909	28301909	6.06857e-06
				3	rs3_28302203	28302203	1.25578e-06
				3	rs3_28302536	28302536	3.57144e-06
				3	rs3_28303282	28303282	5.16874e-06
			qLETN4-1	4	rs4_31586587	31586587	2.0015e-06
				4	rs4_31586618	31586618	5.08841e-07
				4	rs4_31586706	31586706	3.1351e-06
			qLETN4-2	4	rs4_32167804	32167804	5.15215e-07
				4	rs4_32167841	32167841	1.50887e-06
				4	rs4_32168337	32168337	4.27491e-07
				4	rs4_32188022	32188022	6.51648e-06
				4	rs4_32946255	32946255	1.33747e-06
			qLETN5-1	5	rs5_18029854	18029854	8.54232e-06
				5	rs5_18033644	18133644	3.84225e-06
				5	rs5_18133645	18133645	7.8412e-06
		Japonica	qLETN3-2	3	rs3_22359184	22359184	5.1767e-06
				3	rs3_22368539	22368539	2.42442e-06
				3	rs3_22388725	22388725	3.38021e-06
				3	rs3_22391901	22391901	5.68291e-06
				3	rs3_22397420	22397420	3.20907e-06
				3	rs3_22486088	22486088	7.86109e-06
			qLETN4-3	4	rs4_31224587	31224587	4.1416e-06
				4	rs4_31225965	31225965	7.85858e-06
				5	rs5_27226215	27226215	9.36818e-06
			qLETN7-1	7	rs7_9268439	9268439	4.6369e-06
				7	rs7_9266690	9266690	8.16895e-06
				9	rs9_21641182	21641182	8.866e-06
		Whole	qLETN1-1	1	rs1_25963686	25963686	9.89555e-06
				1	rs1_25963686	25963686	8.62123e-06
				1	rs1_25998366	25998366	6.23216e-06
				1	rs1_26005636	26005636	7.84135e-06
			qLETN4-3	4	rs4_31224587	31224587	8.23051e-06
				4	rs4_31225965	31225965	5.53231e-06
				4	rs4_31282332	31282332	6.68345e-06
			qLETN6-1	6	rs6_4186532	4186532	6.552e-07
				6	rs6_4195322	4195322	7.86565e-06
				6	rs6_4196232	4196232	8.63221e-07
			qLETN8-1	8	rs8_20623565	20623565	8.65652e-06
				8	rs8_20656225	20656225	9.01221e-06
	HN	Indica		1	rs1_25769584	25769584	1.62716e-06
			qHETN1-1	1	rs1_25873174	25873174	1.0499e-07
				1	rs1_25963678	25963678	2.17145e-06
				1	rs1_25963686	25963686	2.02812e-07
				1	rs1_25967419	25967419	7.53736e-06
				1	rs1_25970542	25970542	6.88546e-06
				1	rs1_25998366	25998366	4.89788e-06
				1	rs1_25998499	25998499	1.95536e-06
				1	rs1_26005636	26005636	1.52731e-06
				1	rs1_26009264	26009264	9.21864e-06
			qHETN1-2	1	rs1_28485641	28485641	8.64449e-06
				1	rs1_28517506	28517506	6.68184e-06
				1	rs1_28517865	28517865	7.86807e-06
				1	rs1_28518208	28518208	8.35222e-06
				1	rs1_28518210	28518210	8.35222e-06
				1	rs1_28518542	28518542	8.73814e-06
				1	rs1_28519850	28519850	7.60316e-06
				1	rs1_28529878	28529878	7.86807e-06
				1	rs1_28530344	28530344	9.82431e-06
				1	rs1_28530354	28530354	6.41336e-06
				1	rs1_28530355	28530355	6.41336e-06
				1	rs1_28535230	28535230	4.38596e-06
				1	rs1_28535235	28535235	7.62736e-06
				1	rs1_28544604	28544604	6.39138e-06
				1	rs1_28549702	28549702	7.86807e-06
				1	rs1_29863474	29863474	4.23335e-06
			qHETN2-3	2	rs2_2008370	2008370	8.42521e-06
				2	rs2_2008870	2008870	6.08663e-06
				2	rs2_2015900	2015900	7.56887e-06
				2	rs2_2016252	2016252	7.96389e-06
				2	rs2_2017843	2017843	4.76124e-06
				2	rs2_2017848	2017848	4.54666e-06
				2	rs2_2017926	2017926	9.88102e-06
				2	rs2_2017971	2017971	8.1211e-06
				2	rs2_2018364	2018364	6.17948e-06
				2	rs2_2018516	2018516	5.20065e-06
				2	rs2_2020169	2020169	9.25738e-06
				2	rs2_2020442	2020442	7.64946e-06
				2	rs2_2020491	2020491	6.30304e-06
			qHETN2-1	2	rs2_2156845	2156845	1.61066e-06
				2	rs2_2158654	2158654	9.1424e-06
				2	rs2_2218728	2218728	9.50866e-07
			qHETN4-2	4	rs4_32167804	32167804	8.73091e-06
				4	rs4_32168337	32168337	7.77177e-06
				4	rs4_32168968	32168968	3.02936e-07
				4	rs4_32169134	32169134	1.44862e-06
				4	rs4_32604695	32604695	4.9325e-06
				4	rs4_32946255	32946255	8.10399e-06
		Whole		1	rs1_25967701	25967701	8.14791e-06
			qHETN1-2	1	rs1_28472879	28472879	7.68046e-06
				1	rs1_28485641	28485641	6.69018e-06
				1	rs1_28517506	28517506	5.82855e-06
				1	rs1_28517865	28517865	5.44611e-06
				1	rs1_28518208	28518208	5.40448e-06
				1	rs1_28518210	28518210	5.59672e-06
				1	rs1_28518542	28518542	8.31341e-06
				1	rs1_28519850	28519850	7.09398e-06
				1	rs1_28529878	28529878	6.17431e-06
				1	rs1_28531646	28531646	8.43247e-06
				1	rs1_28535873	28535873	8.74413e-06
				1	rs1_28535874	28535874	5.20482e-06
				1	rs1_28544604	28544604	4.96655e-06
				1	rs1_28549702	28549702	5.9149e-06
				1	rs1_30867775	30867775	9.5086e-06
				1	rs1_35631661	35631661	4.98421e-06
			qHETN2-3	2	rs2_2016252	2016252	7.52696e-06
				2	rs2_2017843	2017843	7.86124e-06
				2	rs2_2017848	2017848	7.35447e-06
				2	rs2_2017926	2017926	6.32204e-06
			qHETN2-1	2	rs2_2156845	2156845	4.97585e-06
				2	rs2_2158654	2158654	4.57362e-06
				2	rs2_2180965	2180965	9.31257e-06
				2	rs2_2184188	2184188	2.20644e-06
				2	rs2_2186687	2186687	5.91186e-06
				2	rs2_2198329	2198329	5.36526e-06
				2	rs2_2218728	2218728	8.0282e-07
				2	rs2_8554726	8554726	4.04804e-06
				4	rs4_15942397	15942397	1.46592e-06
			qHETN4-1	4	rs4_31586618	31586618	7.7217e-06
				4	rs4_31656792	31656792	5.22306e-06
				4	rs4_32604695	32604695	2.4099e-06
				10	rs10_8879286	8879286	4.98741e-06
	HN/LN	Indica		6	rs6_24205750	24205750	1.77702e-06
				6	rs6_26992912	26992912	4.49018e-06
			qNRI7-2	7	rs7_27948483	27948483	7.534e-06
				7	rs7_27948531	27948531	6.56564e-06
				11	rs11_14666275	14666275	2.49023e-06
		Japonica	qNRI2-2	2	rs2_8544827	8544827	7.61e-06
				2	rs2_8553658	8553658	8.03542e-07
			qNRI5-2	5	rs5_6402674	6402674	7.09913e-07
				5	rs5_6402638	6402638	5.15322e-06
				5	rs5_6446078	6446078	7.83845e-06
				5	rs5_6465473	6465473	9.54735e-06
			qNRI11-1	11	rs11_2806281	2806281	1.11417e-06
				11	rs11_2809151	2809151	6.0997e-06
		Whole	qNRI5-3	5	rs5_20772879	20772878	8.01541e-06
				5	rs5_20773025	20773025	8.2852e-06
2022	LN	Indica		2	rs2_16518271	16518271	5.52408e-06
			qLETN2-4	2	rs2_20366209	20366209	9.546e-06
				2	rs2_20366210	20366210	6.02211e-06
				2	rs2_20370708	20370708	4.03048e-06
				2	rs2_20416453	20416453	1.43348e-06
				2	rs2_20471206	20471206	5.63775e-06
				2	rs2_20502881	20502881	7.70859e-06
			qLETN2-5	2	rs2_20553324	20553324	1.60255e-06
				2	rs2_20566505	20566505	3.7746e-06
				2	rs2_20567594	20567594	7.172e-06
				2	rs2_20596335	20596335	7.69274e-06
				2	rs2_20596756	20596756	2.24857e-06
				2	rs2_20596960	20596960	1.85113e-06
			qLETN2-6	2	rs2_20690090	20690090	6.29973e-06
				2	rs2_20700681	20700681	8.30073e-06
				2	rs2_20706338	20706338	5.22634e-06
				2	rs2_20727559	20727559	8.01316e-07
				2	rs2_20759877	20759877	9.10358e-06
				2	rs2_21839947	21839947	6.75081e-06
				2	rs2_22113933	22113933	1.68791e-06
				2	rs2_34415077	34415077	5.16091e-06
			qLETN3-1	3	rs3_28308332	28308332	7.8412e-06
				3	rs3_28310200	28310200	8.1215e-06
			qLETN5-1	5	rs5_18031160	18031160	9.36251e-06
				5	rs5_18033357	18033357	3.25458e-06
				5	rs5_18033475	18033475	4.65257e-06
				5	rs5_18033587	18033587	1.64229e-06
				5	rs5_18035508	18035508	5.65216e-06
				5	rs5_18148004	18148004	3.48042e-06
				5	rs5_18148021	18148021	7.17983e-06
				5	rs5_18148439	18148439	9.97808e-06
				5	rs5_18156656	18156656	9.36251e-06
				5	rs5_18160106	18160106	5.65649e-07
			qLETN5-3	5	rs5_19565478	19565478	7.09378e-06
				5	rs5_19568131	19568131	7.13588e-06
				5	rs5_19568409	19568409	5.44299e-06
				5	rs5_19568512	19568512	8.6674e-06
			qLETN6-1	6	rs6_4104393	4104393	2.01524e-07
				6	rs6_4119020	4119020	2.24677e-06
				6	rs6_4123050	4123050	7.86626e-07
				6	rs6_4125423	4125423	3.48378e-06
				6	rs6_4126071	4126071	6.04404e-06
				6	rs6_4128308	4128308	5.7874e-07
		Japonica		1	rs1_8006394	8006394	1.59765e-06
			qLETN4-3	4	rs4_31225520	31225520	6.8996e-06
				4	rs4_31225957	31225957	3.52586e-06
			qLETN4-1	4	rs4_31362851	31362851	3.88121e-06
				4	rs4_31448464	31448464	8.36963e-06
				4	rs4_31448656	31448656	7.7387e-06
				4	rs4_31449132	31449132	9.20068e-06
				4	rs4_31449775	31449775	8.29299e-06
				4	rs4_31449982	31449982	8.9849e-06
				4	rs4_31451357	31451357	3.4313e-06
				4	rs4_31451783	31451783	6.84076e-07
				4	rs4_31524314	31524314	2.73156e-06
			qLETN7-1	7	rs7_9265878	9265878	8.92512e-06
				7	rs7_9260565	9260565	8.16895e-06
				7	rs7_9267844	9267844	7.8421e-06
		Whole	qLETN2-1	2	rs2_2025017	2025017	7.92919e-06
				2	rs2_2025588	2025588	8.01212e-06
				2	rs2_16518271	16518271	6.90731e-06
			qLETN2-4	2	rs2_20366210	20366210	9.90011e-06
				2	rs2_20370708	20370708	8.27677e-06
				2	rs2_20416453	20416453	2.91913e-06
			qLETN2-5	2	rs2_20553324	20553324	2.46719e-06
				2	rs2_20557013	20557013	5.9615e-06
				2	rs2_20566505	20566505	3.1336e-06
				2	rs2_20596756	20596756	3.1699e-06
				2	rs2_20596960	20596960	3.91659e-06
			qLETN2-6	2	rs2_20700681	20700681	9.58101e-06
				2	rs2_20706338	20706338	5.87309e-06
				2	rs2_20727559	20727559	1.54269e-06
				2	rs2_21580514	21580514	3.62118e-06
				2	rs2_22113933	22113933	1.67945e-06
			qLETN2-7	2	rs2_34407174	34407174	4.02252e-06
				2	rs2_34418676	34418676	8.48809e-06
				2	rs2_34419523	34419523	9.95e-06
				2	rs2_34420754	34420754	7.40145e-06
				2	rs2_34420894	34420894	8.89677e-06
				2	rs2_34420915	34420915	2.41194e-06
				2	rs2_34425993	34425993	8.00999e-06
				2	rs2_34473866	34473866	2.18489e-06
			qLETN4-3	4	rs4_31225520	31225520	7.41212e-07
				4	rs4_31225957	31225957	4.89653e-06
			qLETN4-1	4	rs4_31362851	31362851	3.88121e-06
				4	rs4_31367421	31447421	4.97241e-06
				4	rs4_31447587	31447587	7.42607e-06
				4	rs4_31447623	31447623	3.47672e-06
				4	rs4_31447669	31447669	3.3304e-06
				4	rs4_31447742	31447742	7.25226e-06
				4	rs4_31448005	31448005	5.04392e-06
				4	rs4_31448464	31448464	3.69791e-06
				4	rs4_31448479	31448479	2.13465e-06
				4	rs4_31448481	31448481	4.19337e-06
				4	rs4_31448482	31448482	2.7815e-06
				4	rs4_31448503	31448503	5.4089e-06
				4	rs4_31448506	31448506	4.08334e-06
				4	rs4_31448635	31448635	6.55218e-06
				4	rs4_31448656	31448656	5.90289e-06
				4	rs4_31448854	31448854	7.52749e-06
				4	rs4_31448857	31448857	6.1116e-06
				4	rs4_31449165	31449165	4.46228e-06
				4	rs4_31449182	31449182	6.31351e-06
				4	rs4_31449324	31449324	9.43673e-06
				4	rs4_31449545	31449545	9.74656e-06
				4	rs4_31449556	31449556	5.51332e-06
				4	rs4_31449966	31449966	4.87643e-06
				4	rs4_31449982	31449982	4.18328e-06
				5	rs5_18160106	18160106	6.27067e-06
			qLETN6-1	6	rs6_4104393	4104393	3.9486e-06
				6	rs6_4128308	4128308	2.1534e-06
				6	rs6_4123050	4123050	2.05364e-06
			qLETN8-1	8	rs8_20605376	20605376	7.51026e-06
				8	rs8_20640089	20640089	9.03204e-06
				10	rs10_17095534	17095534	2.84417e-06
	HN	Indica	qHETN1-2	1	rs1_28522507	28522507	3.05122e-06
				1	rs1_28523061	28523061	5.69442e-06
			qHETN2-8	2	rs2_6905390	6905390	7.01414e-06
				2	rs2_6906965	6906965	5.9712e-06
				3	rs3_35803390	35803390	9.07458e-06
				4	rs4_999049	999049	3.84903e-06
				6	rs6_19976051	19976051	5.41412e-06
				8	rs8_19929701	19929701	4.86035e-06
			qHETN12-1	12	rs12_1062053	1062053	3.81041e-06
				12	rs12_1062886	1062886	9.67191e-06
				12	rs12_1066178	1066178	5.40533e-06
				12	rs12_1067441	1067441	5.87558e-06
				12	rs12_1068309	1068309	7.58368e-06
				12	rs12_1069126	1069126	7.40826e-06
				12	rs12_1071023	1071023	5.23787e-06
				12	rs12_1075689	1075689	5.97494e-06
				12	rs12_1076087	1076087	2.53428e-06
				12	rs12_1076238	1076238	9.3425e-06
				12	rs12_1076455	1076455	7.15788e-06
				12	rs12_1076472	1076472	9.64852e-06
				12	rs12_1076483	1076483	8.88488e-06
				12	rs12_1076854	1076854	9.778e-06
				12	rs12_1078023	1078023	3.69996e-06
				12	rs12_1078030	1078030	7.11576e-06
				12	rs12_1078221	1078221	7.87279e-06
				12	rs12_1078452	1078452	7.4249e-06
				12	rs12_1376686	1376686	8.0765e-06
				12	rs12_1624391	1624391	9.93111e-06
		Japonica	qHETN1-3	1	rs1_33863903	33863903	7.03805e-06
				1	rs1_33865514	33865514	8.54902e-06
				1	rs1_33876095	33876095	6.48289e-06
				1	rs1_33940810	33940810	6.4901e-06
		Whole	qHETN1-2	1	rs1_28411762	28411762	9.90203e-06
				1	rs1_28412242	28412242	9.34788e-06
				1	rs1_28413308	28413308	8.53292e-06
				1	rs1_28413880	28413880	9.14086e-06
				1	rs1_28413929	28413929	9.31326e-06
				1	rs1_28414572	28414572	8.95418e-06
				1	rs1_28414650	28414650	8.30132e-06
				1	rs1_28414927	28414927	5.08414e-06
				1	rs1_28417556	28417556	7.15485e-06
				1	rs1_28419425	28419425	9.20826e-06
			qHETN1-3	1	rs1_33845290	33845290	9.82669e-06
				1	rs1_33873144	33873144	6.72695e-06
				1	rs1_33875165	33875165	9.37081e-07
				1	rs1_33905021	33905021	7.55686e-06
			qHETN8-2	8	rs8_19929701	19929701	2.6858e-06
				8	rs8_19931604	19931604	8.37656e-06
			qHETN10-1	10	rs10_10754153	10754153	7.61554e-06
				10	rs10_10755491	10755491	1.17468e-06
				10	rs10_10764285	10764285	6.82306e-06
				10	rs10_10774180	10774180	3.79163e-06
				10	rs10_10776044	10776044	5.76038e-06
				10	rs10_10789117	10789117	5.13847e-06
				12	rs12_27209295	27209295	6.55318e-06
	HN/LN	Indica	qNRI2-4	2	rs2_20316299	20316299	9.92247e-07
				2	rs2_20329945	20329945	1.48179e-06
				2	rs2_20332958	20332958	3.44014e-06
				2	rs2_20333469	20333469	2.94703e-06
				2	rs2_20333921	20333921	2.19174e-06
				2	rs2_20335984	20335984	6.26594e-07
				2	rs2_20336527	20336527	5.27186e-07
				2	rs2_20337502	20337502	1.15946e-06
				2	rs2_20345808	20345808	2.59402e-06
				2	rs2_20346462	20346462	1.93192e-06
				2	rs2_20346463	20346463	1.93192e-06
				2	rs2_20349512	20349512	2.88877e-06
				2	rs2_20351099	20351099	2.16127e-07
				2	rs2_20352289	20352289	2.54369e-06
				2	rs2_20355165	20355165	2.51136e-06
				2	rs2_20356563	20356563	3.82067e-06
				2	rs2_20357018	20357018	2.26073e-06
				2	rs2_20357838	20357838	3.9801e-06
				2	rs2_20357925	20357925	1.67572e-06
				2	rs2_20357933	20357933	2.52271e-06
				2	rs2_20358243	20358243	1.12375e-06
				2	rs2_20366209	20366209	3.29357e-06
				2	rs2_20366210	20366210	1.16407e-06
				2	rs2_20366619	20366619	1.16552e-06
				2	rs2_20416453	20416453	3.13562e-06
				2	rs2_20417596	20417596	1.74378e-06
				2	rs2_20418838	20418838	2.21936e-06
			qNRI2-5	2	rs2_20530372	20530372	3.9698e-06
				2	rs2_20560814	20560814	1.75863e-06
				2	rs2_20567594	20567594	5.38504e-07
				2	rs2_20596960	20596960	5.56662e-07
				2	rs2_20601731	20601731	3.79705e-06
				2	rs2_20608301	20608301	1.91833e-06
				2	rs2_20661938	20661938	2.66809e-06
			qNRI2-6	2	rs2_20706000	20706000	3.39571e-06
				2	rs2_20706338	20706338	8.58999e-07
				2	rs2_20724924	20724924	8.82084e-07
				2	rs2_20727559	20727559	9.16919e-07
			qNRI7-2	7	rs7_27936562	27936562	5.6232e-06
				7	rs7_27926525	27926525	8.95621e-06
			qNRI9-1	9	rs9_6947648	6947648	2.94024e-06
				9	rs9_6953316	6953316	3.64394e-06
				9	rs9_6956350	6956350	6.72861e-06
				9	rs9_6943078	6943078	6.76538e-06
				9	rs9_6942631	6942631	7.69558e-06
				9	rs9_6954346	6954346	7.69558e-06
				9	rs9_6955066	6955066	7.77252e-06
				9	rs9_6942829	6942829	8.16253e-06
				9	rs9_6951089	6951089	8.16253e-06
		Japonica	qNRI2-7	2	rs2_5755202	5755202	2.10247e-06
				2	rs2_5761588	5761588	8.264e-06
				12	rs12_1056973	1056973	6.40272e-06
		Whole	qNRI2-4	2	rs2_20238509	20238509	7.25016e-06
				2	rs2_20242457	20242457	6.29884e-06
				2	rs2_20242471	20242471	6.65733e-06
				2	rs2_20316299	20316299	3.10463e-07
				2	rs2_20335984	20335984	2.30944e-06
				2	rs2_20336527	20336527	3.53729e-06
				2	rs2_20337502	20337502	7.17028e-06
				2	rs2_20338307	20338307	7.61662e-06
				2	rs2_20345808	20345808	4.35536e-06
				2	rs2_20351099	20351099	1.52908e-06
			qNRI2-5	2	rs2_20567594	20567594	8.7786e-06
				2	rs2_20596960	20596960	7.62743e-06
			qNRI2-6	2	rs2_20706338	20706338	7.89507e-06
				2	rs2_20727559	20727559	8.46357e-06
				2	rs2_20741976	20741976	9.82845e-06
			qNRI5-3	5	rs5_20834564	20834564	9.0522e-06
				5	rs5_20856221	20856221	8.29562e-06
