# Supplementary material for: Genome-Wide Association Analysis of Effective Tillers in Rice under Different Nitrogen Gradients
Source: Int J Mol Sci. 2024 Mar 4;25(5):2969. doi: 10.3390/ijms25052969 (PMC10932320; doi:10.3390/ijms25052969)
Supplement: Supplementary file 1 [file ijms-25-02969-s001.zip › supplementary files/Table S4.xlsx]

## Sheet: Sheet1
Table S3. Quantitative trait Locus information
Year	QTL	CHR	Start	End
2021	qLETN1-1	1	25895636	26105636
	qLETN1-2	1	28435235	28635235
	qLETN2-1	2	2058654	2258654
	qLETN2-2	2	8453441	8653441
	qLETN3-1	3	28202203	28402203
	qLETN3-2	3	22268539	22468539
	qLETN4-1	4	31486618	31686618
	qLETN4-2	4	32068337	32268337
	qLETN4-3	4	31125965	31325965
	qLETN5-1	5	18033644	18233644
	qLETN6-1	6	4086532	4286532
	qLETN7-1	7	9168439	9368439
	qLETN8-1	8	20523565	20723565
	qHETN1-1	1	25863686	26063686
	qHETN1-2	1	28444604	28644604
	qHETN2-1	2	2056845	2286845
	qHETN2-3	2	1917826	2117926
	qHETN4-1	4	31556792	31756792
	qHETN4-2	4	32068968	32268968
	qNRI2-2	2	8444827	8644827
	qNRI5-2	5	6302638	6502638
	qNRI5-3	5	20672878	20872878
	qNRI7-2	7	27848531	28048531
	qNRI11-1	11	2706281	2906281
2022	qLETN2-1	2	1925017	2125017
	qLETN2-4	2	20316453	20516453
	qLETN2-5	2	20453324	20666505
	qLETN2-6	2	20627559	20827559
	qLETN2-7	2	34320915	34520915
	qLETN3-1	3	28208332	28408332
	qLETN4-1	4	31348479	31551783
	qLETN4-3	4	31125957	31325957
	qLETN5-1	5	18060106	18260106
	qLETN5-3	5	19468409	19668409
	qLETN6-1	6	4004393	4223050
	qLETN7-1	7	9167844	9367844
	qLETN8-1	8	20505376	20705376
	qHETN1-2	1	28312507	28622507
	qHETN1-3	1	33773144	33976095
	qHETN2-8	2	6806965	7006965
	qHETN8-2	8	19829701	20029701
	qHETN10-1	10	10655491	10855491
	qHETN12-1	12	976087	1176087
	qNRI2-4	2	20216299	20451099
	qNRI2-5	2	20467594	20696960
	qNRI2-6	2	20506338	20806338
	qNRI2-7	2	5655202	5855202
	qNRI5-3	5	20756221	20956221
	qNRI7-2	7	27836562	28036562
	qNRI9-1	9	6853316	7053316
