# Supplementary material for: Genome-Wide Association Analysis of Effective Tillers in Rice under Different Nitrogen Gradients
Source: Int J Mol Sci. 2024 Mar 4;25(5):2969. doi: 10.3390/ijms25052969 (PMC10932320; doi:10.3390/ijms25052969)
Supplement: Supplementary file 1 [file ijms-25-02969-s001.zip › supplementary files/Table S5.xlsx]

## Sheet: Sheet1
Table S5. Normal distribution test（Kolmogorov-Smirnov）
Year	Subpopulation	P
2021	LN-Indica	0.246
	LN-Japonica	0.076
	LN-Whole	0.12
	HN-Indica	0.104
	HN-Japonica	0.2
	HN-Whole	0.098
2022	LN-Indica	0.252
	LN-Japonica	0.232
	LN-Whole	0.172
	HN-Indica	0.062
	HN-Japonica	0.129
	HN-Whole	0.6
p>0.05, consistent with normal distribution
