# Supplementary material for: Genome-Wide Association Analysis of Effective Tillers in Rice under Different Nitrogen Gradients
Source: Int J Mol Sci. 2024 Mar 4;25(5):2969. doi: 10.3390/ijms25052969 (PMC10932320; doi:10.3390/ijms25052969)
Supplement: Supplementary file 1 [file ijms-25-02969-s001.zip › supplementary files/Table S6.xlsx]

## Sheet: Sheet1
Table S6. Normal distribution test for different treatments
	VG	VE	H2
LN-Indica	142.182	21.149	0.8705
HN-Indica	105.413	14.616	0.8782
LN-Japonica	152.46	8.256	0.9486
HN-Japonica	90.889	15.714	0.8526
LN-Whole	173.078	16.436	0.9132
HN-Whole	198.737	15.119	0.9293
